# Supplementary material for: Candida albicans Possesses Sap7 as a Pepstatin A-Insensitive Secreted Aspartic Protease
Source: PLoS One. 2012 Feb 27;7(2):e32513. doi: 10.1371/journal.pone.0032513 (PMC3287985; doi:10.1371/journal.pone.0032513)
Supplement: Table S1 — Primers used in this study. The desired mutation is shown in red characters in the mutagenic oligonucleotide primers. (XLS) [file pone.0032513.s001.xls]

## Sheet: Sheet1
Table S1
Primers used in this study
Primer	Sequence
D244A F	GCTCAAGAAGTTCAAGTTATGATTGCTACTGGATCTTCTGATTTATG
D244A R	CATAAATCAGAAGATCCAGTAGCAATCATAACTTGAACTTCTTGAGC
D464A F	GACACTCCAACTTTATTGGCTACCGGAACTACATACAGTTAC
D464A R	GTAACTGTATGTAGTTCCGGTAGCCAATAAAGTTGGAGTGTC
Δ422-451 fragment 1 F	TGCAATCTGTCTTCGCTCGAGCAGGTGATGGTTTTATTGCTTTACCAGTG
Δ422-451 fragment 1 R	CAATGATGAAGCAACTGAAGTCAATGGG
Δ422-451 fragment 2 F	GTTGCTTCATCATTGGGTGGTGTTGATCTCAAAGACACTC
Δ422-451 fragment 2 R	AACAGTCATGTCTAAGGATCCTTACTTGTCATCGTCATCCTTGTAATCCTC
M242A F	GTTCACCAGCTCAAGAAGTTCAAGTTGCTATTGATACTGGATCTTCTGATTTATGGTTTATTTC
M242A R	GAAATAAACCATAAATCAGAAGATCCAGTATCAATAGCAACTTGAACTTCTTGAGCTGGTGAAC
I243A F	GTTCACCAGCTCAAGAAGTTCAAGTTATGGCTGATACTGGATCTTCTGATTTATGGTTTATTTC
I243A R	GAAATAAACCATAAATCAGAAGATCCAGTATCAGCCATAACTTGAACTTCTTGAGCTGGTGAAC
T245A F	GCTCAAGAAGTTCAAGTTATGATTGATGCTGGATCTTCTGATTTATGGTTTATTTCTTCAG
T245A R	CTGAAGAAATAAACCATAAATCAGAAGATCCAGCATCAATCATAACTTGAACTTCTTGAGC
G246A F	CAAGAAGTTCAAGTTATGATTGATACTGCTTCTTCTGATTTATGGTTTATTTCTTCAGG
G246A R	CCTGAAGAAATAAACCATAAATCAGAAGAAGCAGTATCAATCATAACTTGAACTTCTTG
S247A F	CTCAAGAAGTTCAAGTTATGATTGATACTGGAGCTTCTGATTTATGGTTTATTTCTTCAGGAAATTC
S247A R	GAATTTCCTGAAGAAATAAACCATAAATCAGAAGCTCCAGTATCAATCATAACTTGAACTTCTTGAG
L463A F	GATCTCAAAGACACTCCAACTTTAGCTGATACCGGAACTACATACAG
L463A F	CTGTATGTAGTTCCGGTATCAGCTAAAGTTGGAGTGTCTTTGAGATC
T465A F	GACACTCCAACTTTATTGGATGCTGGAACTACATACAGTTACTTG
T465A R	CAAGTAACTGTATGTAGTTCCAGCATCCAATAAAGTTGGAGTGTC
G466A F	CACTCCAACTTTATTGGATACCGCTACTACATACAGTTACTTGTCCAAAG
G466A R	CTTTGGACAAGTAACTGTATGTAGTAGCGGTATCCAATAAAGTTGGAGTG
T467A F	GACACTCCAACTTTATTGGATACCGGAGCTACATACAGTTACTTGTCCAAAGACCAAG
T467A R	CTTGGTCTTTGGACAAGTAACTGTATGTAGCTCCGGTATCCAATAAAGTTGGAGTGTC
